# Supplementary material for: A new earthworm species within a controversial genus: Eiseniona gerardoi sp. n. (Annelida, Lumbricidae) - description based on morphological and molecular data
Source: Zookeys. 2014 Apr 9;(399):71–87. doi: 10.3897/zookeys.399.7273 (PMC4023235; doi:10.3897/zookeys.399.7273)
Supplement: XML Treatment for Eiseniona gerardoi [file zookeys.399.7273-treatment1.xml]

<!DOCTYPE tp:taxon-treatment
  PUBLIC "-//TaxonX//DTD Taxonomic Treatment Publishing DTD v0 20100105//EN" "tax-treatment-NSO.dtd">
<tp:taxon-treatment xmlns:tp="http://www.plazi.org/taxpub"><tp:treatment-meta><mixed-citation publication-type="journal"><person-group><name><surname>Díaz Cosín</surname><given-names>Darío J.</given-names></name><name><surname>Novo</surname><given-names>Marta</given-names></name><name><surname>Fernández</surname><given-names>Rosa</given-names></name><name><surname>Fernández Marchán</surname><given-names>Daniel</given-names></name><name><surname>Gutiérrez</surname><given-names>Mónica</given-names></name></person-group><article-title>A new earthworm species within a controversial genus: <italic>Eiseniona gerardoi</italic> sp. n. (Annelida, Lumbricidae) - description based on morphological and molecular data</article-title><source>Zookeys</source><day>9</day><month>4</month><year>2014</year><volume>2014</volume><issue>399</issue><fpage>71</fpage><lpage>87</lpage><pub-id pub-id-type="doi">10.3897/zookeys.399.7273</pub-id></mixed-citation></tp:treatment-meta><tp:nomenclature><tp:taxon-name>
                            <tp:taxon-name-part taxon-name-part-type="genus">Eiseniona</tp:taxon-name-part>
                            <tp:taxon-name-part taxon-name-part-type="species">gerardoi</tp:taxon-name-part>
                            <object-id xmlns:xlink="http://www.w3.org/1999/xlink" content-type="zoobank" xlink:type="simple">http://zoobank.org/E14BF86D-EFF1-47E7-BE5B-6F59ACCDCD4B</object-id>
                            <object-id xmlns:xlink="http://www.w3.org/1999/xlink" xlink:type="simple">http://species-id.net/wiki/Eiseniona_gerardoi</object-id>
                        </tp:taxon-name><tp:taxon-authority>Díaz Cosín</tp:taxon-authority><tp:taxon-status xmlns:xlink="http://www.w3.org/1999/xlink" xlink:type="simple">sp. n.</tp:taxon-status></tp:nomenclature><tp:treatment-sec sec-type="Material examined"><title>Material examined.</title><p><italic>Holotype</italic>. Adult (Catalog # UCMLT 60000), <named-content xmlns:xlink="http://www.w3.org/1999/xlink" content-type="dwc:verbatimCoordinates" xlink:type="simple">40°13'38.80"N, 6°18'36.04"W</named-content> (“spanish dehesa” mediterranean grazed open woodlands of <italic><tp:taxon-name>Quercus ilex</tp:taxon-name></italic>), near El Bronco (Cáceres, Spain), leg. G. Moreno, E. Juárez, April 2010.</p><p><italic>Paratypes</italic>. 18 specimens (Catalog # UCMLT 60001 to 60018), leg G. Moreno, E. Juárez, April 2010.</p></tp:treatment-sec><tp:treatment-sec sec-type="Morphological description"><title>Morphological description.</title><p><italic>External morphology</italic> (<xref ref-type="fig" rid="F2">Figures 2</xref>, <xref ref-type="fig" rid="F3">3</xref>). Length of mature specimens: 21–40 mm, <overline>x</overline>: 28 mm, SD: 5.6 mm, holotype: 31 mm. Diameter: clitellar <overline>x</overline>: 2.5 mm, SD: 0.4 mm, holotype: 2.5 mm, postclitellar <overline>x</overline>: 1.8 mm, SD: 0.2 mm, holotype: 1.7 mm. Body cylindrical in the anterior part, wider at clitellum and trapezoidal or rectangular in postclitellar region, with chaetae in the corners. Number of segments: 89 to 124, <overline>x</overline>: 109.5, SD: 10.7, holotype: 117. Weight (fixed specimens): 38 to 64 mg, <overline>x</overline>: 52 mg, SD: 13 mg, holotype 62 mg.</p><fig id="F2" position="float" orientation="portrait"><label>Figure 2.</label><caption><p>External view of the anterior part of the body of <italic><tp:taxon-name>Eiseniona gerardoi</tp:taxon-name></italic>.</p></caption><graphic xmlns:xlink="http://www.w3.org/1999/xlink" xlink:href="zookeys-399-071-g002.jpg" position="float" orientation="portrait" xlink:type="simple"/></fig><p>Colour: When alive, the anterior part is red-brownish showing noticeable antero-posterior and dorso-ventral gradients. Cream-coloured or whitish clitellum. After a long period within alcohol the red pigment is gradually lost and transformed into brown of different intensities (<xref ref-type="fig" rid="F2">Figure 2</xref>).</p><p>Prostomium epilobic ±1/3. No longitudinal lines are noticeable in segments 1 and 2. First dorsal pore in (3/4) 4/5. Nephridial pores inconspicuous in a row slightly above <italic>b.</italic> Spermathecal pores at intersegments 9/10 and 10/11, at the level of chaetae <italic>cd</italic> (<xref ref-type="fig" rid="F3">Figure 3</xref>).</p><fig id="F3" position="float" orientation="portrait"><label>Figure 3.</label><caption><p>Schematic view of the external morphology of <italic><tp:taxon-name>Eiseniona gerardoi</tp:taxon-name></italic>.</p></caption><graphic xmlns:xlink="http://www.w3.org/1999/xlink" xlink:href="zookeys-399-071-g003.jpg" position="float" orientation="portrait" xlink:type="simple"/></fig><p>Male pores as vertical grooves in the segment 15 between chaetae <italic>b</italic> and <italic>c</italic> showing small porophores with whitish areolae shape. Female pores in 14 slightly above <italic>b.</italic> Chaetae paired, interchaetal ratio at segment 40, <italic>aa</italic>: 16, <italic>ab</italic>: 1.4, <italic>bc</italic>: 7, <italic>cd</italic>: 1, <italic>dd</italic>: 24. Chaetae are simple with a wider base and a sharp and bent distal end. (<xref ref-type="fig" rid="F4">Figure 4</xref>).</p><fig id="F4" position="float" orientation="portrait"><label>Figure 4.</label><caption><p>Chaetae <italic>ab</italic> from segment 40–41 (DIC Nomarski).</p></caption><graphic xmlns:xlink="http://www.w3.org/1999/xlink" xlink:href="zookeys-399-071-g004.jpg" position="float" orientation="portrait" xlink:type="simple"/></fig><p>Clitellum white or cream-coloured, saddle-shaped extending over 22,23–29,30, in the holotype 1/n 22, 23–29. When well developed it invades the ventral area and the intersegmental lines are hard to distinguish. Tubercula pubertatis extended as a belt in 23-(27)28,29, in the holotype in 23–29. Occasionally they appear folded or wrinkled. No noticeable papillae are present in any of the specimens.</p><p><italic>Internal anatomy</italic>. Slightly thickened anterior septa. Last pair of oesophageal hearts in 11. Morren’s glands with small diverticula in 10 and little lamellae in 11 and 12. Crop in 15,16, gizzard in (17)18,19. First section of the intestine is not dilated. Simple typhlosole pleated, which begins in 20, 21 and ends near the anus leaving only 10–15 atyphlosolate segments.</p><!--PageBreak--><!--PageBreak--><p>Fraying testes and iridescent and very large seminal funnels in 10 and 11. Three pairs of seminal vesicles in 9, 11 and 12. The last pair is very large pushing back the septum 12/13. Large ovaries and female funnels in 13, ovarian receptacles (ovisacs) in 14. Two pairs of very large and iridescent spermathecae in segments 10 and 11.</p><p>In the posterior region of the body the nephridia are much enlarged, the nephridial bladders are curved and J-shaped with curved section 1/3 of total length. (<xref ref-type="fig" rid="F5">Figure 5</xref>).</p><fig id="F5" position="float" orientation="portrait"><label>Figure 5.</label><caption><p>Posterior nephridium isolated by dissection, showing the nephridial curved bladder.</p></caption><graphic xmlns:xlink="http://www.w3.org/1999/xlink" xlink:href="zookeys-399-071-g005.jpg" position="float" orientation="portrait" xlink:type="simple"/></fig><p>An important characteristic is the presence of dense white glands on top of the dorsal vessel initially around segment 20 and externally visible as a whitish line extending to the end of the body. (<xref ref-type="fig" rid="F6">Figure 6</xref>).</p><fig id="F6" position="float" orientation="portrait"><label>Figure 6.</label><caption><p>White tissue associated with the dorsal vessel.</p></caption><graphic xmlns:xlink="http://www.w3.org/1999/xlink" xlink:href="zookeys-399-071-g006.jpg" position="float" orientation="portrait" xlink:type="simple"/></fig></tp:treatment-sec><tp:treatment-sec sec-type="Distribution"><title>Distribution.</title><p>Known only from its type locality.</p></tp:treatment-sec><tp:treatment-sec sec-type="Etymology"><title>Etymology.</title><p>The species is dedicated to Prof. Gerardo Moreno from Centro Universitario de Plasencia, Universidad de Extremadura, Spain. He is the PI for the Bio-Bio program in Spain and collected the specimens described in this paper.</p><!--PageBreak--></tp:treatment-sec><tp:treatment-sec sec-type="Molecular characters"><title>Molecular characters.</title><p>Sequences of the used genes have been deposited in GenBank (see <xref ref-type="table" rid="T1">Table 1</xref>). According to Drs. Pérez Losada and Domínguez (<italic>pers. comm</italic>.), the 16S and 28S sequences of <italic><tp:taxon-name>Eiseniona gerardoi</tp:taxon-name></italic> clustered with the two species classified as <italic><tp:taxon-name>Eiseniona</tp:taxon-name></italic>, <italic><tp:taxon-name>Eiseniona albolineata</tp:taxon-name></italic> and <italic><tp:taxon-name>Eiseniona oliveirae</tp:taxon-name></italic>.</p><table-wrap id="T1" position="float" orientation="portrait"><label>Table 1.</label><caption><p>Paragenetypes (sensu <xref ref-type="bibr" rid="B15">Chakrabarty 2010</xref>) of <italic><tp:taxon-name>Eiseniona gerardoi</tp:taxon-name></italic> sp. n. paratypes, with GenBank accession numbers. As a consequence of the UCM scientific collections restructuring, the earthworms are now deposited within UCMLT (Universidad Complutense de Madrid Lombrices de Tierra).</p></caption><table><tbody><tr><th rowspan="1" colspan="1">Voucher</th><th rowspan="1" colspan="1">COI</th><th rowspan="1" colspan="1">16S-tRNAs</th><th rowspan="1" colspan="1">18S rRNA</th><th rowspan="1" colspan="1">28S rRNA</th><th rowspan="1" colspan="1">H3</th><th rowspan="1" colspan="1">H4</th></tr><tr><td rowspan="1" colspan="1">UCMLT 60001</td><td rowspan="1" colspan="1"><ext-link xmlns:xlink="http://www.w3.org/1999/xlink" ext-link-type="gen" xlink:href="KF737142" xlink:type="simple">KF737142</ext-link></td><td rowspan="1" colspan="1"><ext-link xmlns:xlink="http://www.w3.org/1999/xlink" ext-link-type="gen" xlink:href="KF737134" xlink:type="simple">KF737134</ext-link></td><td rowspan="1" colspan="1"><ext-link xmlns:xlink="http://www.w3.org/1999/xlink" ext-link-type="gen" xlink:href="KF737140" xlink:type="simple">KF737140</ext-link></td><td rowspan="1" colspan="1"><ext-link xmlns:xlink="http://www.w3.org/1999/xlink" ext-link-type="gen" xlink:href="KF737148" xlink:type="simple">KF737148</ext-link></td><td rowspan="1" colspan="1"><ext-link xmlns:xlink="http://www.w3.org/1999/xlink" ext-link-type="gen" xlink:href="KF737150" xlink:type="simple">KF737150</ext-link></td><td rowspan="1" colspan="1"><ext-link xmlns:xlink="http://www.w3.org/1999/xlink" ext-link-type="gen" xlink:href="HG780373" xlink:type="simple">HG780373</ext-link></td></tr><tr><td rowspan="1" colspan="1">UCMLT 60002</td><td rowspan="1" colspan="1"><ext-link xmlns:xlink="http://www.w3.org/1999/xlink" ext-link-type="gen" xlink:href="KF737143" xlink:type="simple">KF737143</ext-link></td><td rowspan="1" colspan="1"><ext-link xmlns:xlink="http://www.w3.org/1999/xlink" ext-link-type="gen" xlink:href="KF737135" xlink:type="simple">KF737135</ext-link></td><td rowspan="1" colspan="1"><ext-link xmlns:xlink="http://www.w3.org/1999/xlink" ext-link-type="gen" xlink:href="KF737141" xlink:type="simple">KF737141</ext-link></td><td rowspan="1" colspan="1"><ext-link xmlns:xlink="http://www.w3.org/1999/xlink" ext-link-type="gen" xlink:href="KF737149" xlink:type="simple">KF737149</ext-link></td><td rowspan="1" colspan="1"><ext-link xmlns:xlink="http://www.w3.org/1999/xlink" ext-link-type="gen" xlink:href="KF737151" xlink:type="simple">KF737151</ext-link></td><td rowspan="1" colspan="1"><ext-link xmlns:xlink="http://www.w3.org/1999/xlink" ext-link-type="gen" xlink:href="HG780374" xlink:type="simple">HG780374</ext-link></td></tr><tr><td rowspan="1" colspan="1">UCMLT 60007</td><td rowspan="1" colspan="1"><ext-link xmlns:xlink="http://www.w3.org/1999/xlink" ext-link-type="gen" xlink:href="KF737144" xlink:type="simple">KF737144</ext-link></td><td rowspan="1" colspan="1"><ext-link xmlns:xlink="http://www.w3.org/1999/xlink" ext-link-type="gen" xlink:href="KF737136" xlink:type="simple">KF737136</ext-link></td><td rowspan="1" colspan="1"/><td rowspan="1" colspan="1"/><td rowspan="1" colspan="1"><ext-link xmlns:xlink="http://www.w3.org/1999/xlink" ext-link-type="gen" xlink:href="KF737152" xlink:type="simple">KF737152</ext-link></td><td rowspan="1" colspan="1"><ext-link xmlns:xlink="http://www.w3.org/1999/xlink" ext-link-type="gen" xlink:href="HG780375" xlink:type="simple">HG780375</ext-link></td></tr><tr><td rowspan="1" colspan="1">UCMLT 60013</td><td rowspan="1" colspan="1"><ext-link xmlns:xlink="http://www.w3.org/1999/xlink" ext-link-type="gen" xlink:href="KF737145" xlink:type="simple">KF737145</ext-link></td><td rowspan="1" colspan="1"><ext-link xmlns:xlink="http://www.w3.org/1999/xlink" ext-link-type="gen" xlink:href="KF737137" xlink:type="simple">KF737137</ext-link></td><td rowspan="1" colspan="1"/><td rowspan="1" colspan="1"/><td rowspan="1" colspan="1"/><td rowspan="1" colspan="1"/></tr><tr><td rowspan="1" colspan="1">UCMLT 60015</td><td rowspan="1" colspan="1"><ext-link xmlns:xlink="http://www.w3.org/1999/xlink" ext-link-type="gen" xlink:href="KF737146" xlink:type="simple">KF737146</ext-link></td><td rowspan="1" colspan="1"><ext-link xmlns:xlink="http://www.w3.org/1999/xlink" ext-link-type="gen" xlink:href="KF737138" xlink:type="simple">KF737138</ext-link></td><td rowspan="1" colspan="1"/><td rowspan="1" colspan="1"/><td rowspan="1" colspan="1"/><td rowspan="1" colspan="1"/></tr><tr><td rowspan="1" colspan="1">UCMLT 60017</td><td rowspan="1" colspan="1"><ext-link xmlns:xlink="http://www.w3.org/1999/xlink" ext-link-type="gen" xlink:href="KF737147" xlink:type="simple">KF737147</ext-link></td><td rowspan="1" colspan="1"><ext-link xmlns:xlink="http://www.w3.org/1999/xlink" ext-link-type="gen" xlink:href="KF737139" xlink:type="simple">KF737139</ext-link></td><td rowspan="1" colspan="1"/><td rowspan="1" colspan="1"/><td rowspan="1" colspan="1"/><td rowspan="1" colspan="1"/></tr></tbody></table></table-wrap><table-wrap id="T2" position="float" orientation="portrait"><label>Table 2.</label><caption><p>Taxa and specimens included in the molecular analysis. GenBank accession numbers are indicated. Species names were literally taken from GenBank. The correct name [after <xref ref-type="bibr" rid="B4">Blakemore (2008)</xref>], of the species marked with asterisk is, <italic><tp:taxon-name>Bimastos parvus</tp:taxon-name></italic>, <italic><tp:taxon-name>Allolobophoridella eiseni</tp:taxon-name></italic> and <italic><tp:taxon-name>Iberoscolex albolineatus</tp:taxon-name></italic>.</p></caption><table><tbody><tr><th rowspan="1" colspan="1">Species</th><th rowspan="1" colspan="1">COI GeneBank accession number</th></tr><tr><td rowspan="1" colspan="1"><italic><tp:taxon-name>Allolobophora chlorotica</tp:taxon-name></italic></td><td rowspan="1" colspan="1"><ext-link xmlns:xlink="http://www.w3.org/1999/xlink" ext-link-type="gen" xlink:href="GU013806" xlink:type="simple">GU013806</ext-link></td></tr><tr><td rowspan="1" colspan="1"><italic><tp:taxon-name>Aporrectodea longa</tp:taxon-name></italic></td><td rowspan="1" colspan="1"><ext-link xmlns:xlink="http://www.w3.org/1999/xlink" ext-link-type="gen" xlink:href="JN850544" xlink:type="simple">JN850544</ext-link></td></tr><tr><td rowspan="1" colspan="1"><italic><tp:taxon-name>Aporrectodea rosea</tp:taxon-name></italic></td><td rowspan="1" colspan="1"><ext-link xmlns:xlink="http://www.w3.org/1999/xlink" ext-link-type="gen" xlink:href="FJ214232" xlink:type="simple">FJ214232</ext-link></td></tr><tr><td rowspan="1" colspan="1"><italic><tp:taxon-name>Aporrectodea trapezoides</tp:taxon-name></italic></td><td rowspan="1" colspan="1"><ext-link xmlns:xlink="http://www.w3.org/1999/xlink" ext-link-type="gen" xlink:href="JF313567" xlink:type="simple">JF313567</ext-link></td></tr><tr><td rowspan="1" colspan="1"><italic><tp:taxon-name>Aporrectodea tuberculata</tp:taxon-name></italic></td><td rowspan="1" colspan="1"><ext-link xmlns:xlink="http://www.w3.org/1999/xlink" ext-link-type="gen" xlink:href="JN869877" xlink:type="simple">JN869877</ext-link></td></tr><tr><td rowspan="1" colspan="1">*<italic><tp:taxon-name>Bimastus parvus</tp:taxon-name></italic></td><td rowspan="1" colspan="1"><ext-link xmlns:xlink="http://www.w3.org/1999/xlink" ext-link-type="gen" xlink:href="EF077605" xlink:type="simple">EF077605</ext-link></td></tr><tr><td rowspan="1" colspan="1"><italic><tp:taxon-name>Dendrobaena attemsi</tp:taxon-name></italic></td><td rowspan="1" colspan="1"><ext-link xmlns:xlink="http://www.w3.org/1999/xlink" ext-link-type="gen" xlink:href="FJ214224" xlink:type="simple">FJ214224</ext-link></td></tr><tr><td rowspan="1" colspan="1"><italic><tp:taxon-name>Dendrobaena octaedra</tp:taxon-name></italic></td><td rowspan="1" colspan="1"><ext-link xmlns:xlink="http://www.w3.org/1999/xlink" ext-link-type="gen" xlink:href="GU013836" xlink:type="simple">GU013836</ext-link></td></tr><tr><td rowspan="1" colspan="1"><italic><tp:taxon-name>Dendrobaena veneta</tp:taxon-name></italic></td><td rowspan="1" colspan="1"><ext-link xmlns:xlink="http://www.w3.org/1999/xlink" ext-link-type="gen" xlink:href="FJ214233" xlink:type="simple">FJ214233</ext-link></td></tr><tr><td rowspan="1" colspan="1"><italic><tp:taxon-name>Dendrodrilus rubidus</tp:taxon-name></italic></td><td rowspan="1" colspan="1"><ext-link xmlns:xlink="http://www.w3.org/1999/xlink" ext-link-type="gen" xlink:href="GU013839" xlink:type="simple">GU013839</ext-link></td></tr><tr><td rowspan="1" colspan="1"><italic><tp:taxon-name>Eisenia andrei</tp:taxon-name></italic></td><td rowspan="1" colspan="1"><ext-link xmlns:xlink="http://www.w3.org/1999/xlink" ext-link-type="gen" xlink:href="DQ914619" xlink:type="simple">DQ914619</ext-link></td></tr><tr><td rowspan="1" colspan="1">*<italic><tp:taxon-name>Eisenia eiseni</tp:taxon-name></italic></td><td rowspan="1" colspan="1"><ext-link xmlns:xlink="http://www.w3.org/1999/xlink" ext-link-type="gen" xlink:href="AY874488" xlink:type="simple">AY874488</ext-link></td></tr><tr><td rowspan="1" colspan="1"><italic><tp:taxon-name>Eisenia fetida</tp:taxon-name></italic></td><td rowspan="1" colspan="1"><ext-link xmlns:xlink="http://www.w3.org/1999/xlink" ext-link-type="gen" xlink:href="EF077596" xlink:type="simple">EF077596</ext-link></td></tr><tr><td rowspan="1" colspan="1">*<italic><tp:taxon-name>Eiseniona albolineata</tp:taxon-name></italic></td><td rowspan="1" colspan="1"><ext-link xmlns:xlink="http://www.w3.org/1999/xlink" ext-link-type="gen" xlink:href="KF746384" xlink:type="simple">KF746384</ext-link></td></tr><tr><td rowspan="1" colspan="1"><italic><tp:taxon-name>Helodrilus oculatus</tp:taxon-name></italic></td><td rowspan="1" colspan="1"><ext-link xmlns:xlink="http://www.w3.org/1999/xlink" ext-link-type="gen" xlink:href="FJ374775" xlink:type="simple">FJ374775</ext-link></td></tr><tr><td rowspan="1" colspan="1"><italic><tp:taxon-name>Hormogaster elisae</tp:taxon-name></italic></td><td rowspan="1" colspan="1"><ext-link xmlns:xlink="http://www.w3.org/1999/xlink" ext-link-type="gen" xlink:href="EF653905" xlink:type="simple">EF653905</ext-link></td></tr><tr><td rowspan="1" colspan="1"><italic><tp:taxon-name>Lumbricus festivus</tp:taxon-name></italic></td><td rowspan="1" colspan="1"><ext-link xmlns:xlink="http://www.w3.org/1999/xlink" ext-link-type="gen" xlink:href="FJ937290" xlink:type="simple">FJ937290</ext-link></td></tr><tr><td rowspan="1" colspan="1"><italic><tp:taxon-name>Lumbricus rubellus</tp:taxon-name></italic></td><td rowspan="1" colspan="1"><ext-link xmlns:xlink="http://www.w3.org/1999/xlink" ext-link-type="gen" xlink:href="GU206189" xlink:type="simple">GU206189</ext-link></td></tr><tr><td rowspan="1" colspan="1"><italic><tp:taxon-name>Lumbricus terrestris</tp:taxon-name></italic></td><td rowspan="1" colspan="1"><ext-link xmlns:xlink="http://www.w3.org/1999/xlink" ext-link-type="gen" xlink:href="JN869936" xlink:type="simple">JN869936</ext-link></td></tr><tr><td rowspan="1" colspan="1"><italic><tp:taxon-name>Octodrilus juvyi</tp:taxon-name></italic></td><td rowspan="1" colspan="1"><ext-link xmlns:xlink="http://www.w3.org/1999/xlink" ext-link-type="gen" xlink:href="HE611693" xlink:type="simple">HE611693</ext-link></td></tr><tr><td rowspan="1" colspan="1"><italic><tp:taxon-name>Octolasion cyaneum</tp:taxon-name></italic></td><td rowspan="1" colspan="1"><ext-link xmlns:xlink="http://www.w3.org/1999/xlink" ext-link-type="gen" xlink:href="JQ909144" xlink:type="simple">JQ909144</ext-link></td></tr><tr><td rowspan="1" colspan="1"><italic><tp:taxon-name>Octolasion lacteum</tp:taxon-name></italic></td><td rowspan="1" colspan="1"><ext-link xmlns:xlink="http://www.w3.org/1999/xlink" ext-link-type="gen" xlink:href="DQ092909" xlink:type="simple">DQ092909</ext-link></td></tr></tbody></table></table-wrap><p>The phylogenetic tree presented here, based on the COI gene and including some of the available species in GenBank (<xref ref-type="fig" rid="F7">Figure 7</xref>), shows that <italic><tp:taxon-name>Eiseniona gerardoi</tp:taxon-name></italic> specimens form a highly supported group (1.00 posterior probability, 0.99 bootstrap) with <italic><tp:taxon-name>Eiseniona albolineata</tp:taxon-name></italic>. The two species share the presence of whitish glands on top of the dorsal vessel. COI genetic divergence (uncorrected p-distances) between <italic><tp:taxon-name>Eiseniona albolineata</tp:taxon-name></italic> and <italic><tp:taxon-name>Eiseniona gerardoi</tp:taxon-name></italic> is 14.09%, and the intraspecific variability of the latter is 2.81% showing a very close relationship.</p><fig id="F7" position="float" orientation="portrait"><label>Figure 7.</label><caption><p>Bayesian inference tree based on COI sequences of <italic><tp:taxon-name>Eiseniona gerardoi</tp:taxon-name></italic> and other lumbricids represented in GeneBank. <italic><tp:taxon-name>Eiseniona gerardoi</tp:taxon-name></italic> (see UCMLT codes in <xref ref-type="table" rid="T1">Table 1</xref>) clusters with <italic><tp:taxon-name>Eiseniona albolineata</tp:taxon-name></italic>.</p></caption><graphic xmlns:xlink="http://www.w3.org/1999/xlink" xlink:href="zookeys-399-071-g007.jpg" position="float" orientation="portrait" xlink:type="simple"/></fig></tp:treatment-sec><tp:treatment-sec sec-type="Habitat and ecological characters"><title>Habitat and ecological characters.</title><p>All the soils from sampling sites have been developed on slates and are sandy-loams. Precipitation corresponds to the typical values of intermediate semi-humid Spain. The associated species <!--PageBreak--><italic><tp:taxon-name>Allolobophora molleri</tp:taxon-name></italic> is always present and this species is bound to terrains that are flooded during several months per year. Additionally, the presence of plants typical from wetlands, such as <italic><tp:taxon-name>Eleocharis palustris</tp:taxon-name></italic>, <italic><tp:taxon-name>Pulicaria paludosa</tp:taxon-name></italic> or <italic><tp:taxon-name>Juncus bufonius</tp:taxon-name></italic> indicates that in these sites there is enough humidity during most of the year, which supports hygrophile communities. Nevertheless they could be desiccated in the summer, which would force the earthworms to undergo aestivation in order to survive to these dry periods, resuming activity when humidity is restored. All these details are compatible with the diagnosis of the genus by <xref ref-type="bibr" rid="B33">Omodeo (1956)</xref> as he highlighted the semiaquatic characteristics of <italic><tp:taxon-name>Eiseniona</tp:taxon-name></italic>.</p></tp:treatment-sec><ref-list><ref id="B15"><mixed-citation xmlns:xlink="http://www.w3.org/1999/xlink" xlink:type="simple"><person-group><name name-style="western"><surname>Chakrabarty</surname><given-names>P</given-names></name></person-group> (<year>2010</year>) <article-title>Genetypes: a concept to help integrate molecular phylogenetics and taxonomy.</article-title><source>Zootaxa</source><volume>2632</volume>: <fpage>67</fpage>–<lpage>68</lpage>.</mixed-citation></ref><ref id="B4"><mixed-citation xmlns:xlink="http://www.w3.org/1999/xlink" xlink:type="simple"><person-group><name name-style="western"><surname>Blakemore</surname><given-names>RJ</given-names></name></person-group> (<year>2008</year>) <article-title>An updated list of valid, invalid and synonymous names of Criodriloidea and Lumbricoidea (Annelida: Oligochaeta: Criodrilidae, Sparganophilidae, Ailoscolecida, Hor-mogastridae, Lumbricidae, Lutodrilidae).</article-title><source>A Series of Searchable Texts on Earthworm Biodi-versity, Ecology and Systematics from Various Regions of the World - Supplemental</source>. <comment>CD publication under ICZN (1999: Art. 8).</comment><ext-link ext-link-type="uri" xlink:href="http://www.annelida.net/earthworm/" xlink:type="simple">http://www.annelida.net/earthworm/</ext-link><comment>[accessed July, 2013]</comment></mixed-citation></ref><ref id="B33"><mixed-citation xmlns:xlink="http://www.w3.org/1999/xlink" xlink:type="simple"><person-group><name name-style="western"><surname>Omodeo</surname><given-names>P</given-names></name></person-group> (<year>1956</year>) <article-title>Contributo alla revisione dei Lumbricidae.</article-title><source>Archivio Zoologico Italiano</source><volume>1956</volume>, <issue>41</issue>: <fpage>129</fpage>–<lpage>212</lpage>.</mixed-citation></ref></ref-list></tp:taxon-treatment>
